# Supplementary material for: Two new species of Araneus Clerck, 1757 (Araneae, Araneidae) and first description of A. wulongensis male from China
Source: Zookeys. 2019 Nov 5;886:61–77. doi: 10.3897/zookeys.886.31163 (PMC6851204; doi:10.3897/zookeys.886.31163)
Supplement: XML Treatment for Araneus conexus [file zookeys.886.31163-treatment1.xml]

<!DOCTYPE tp:taxon-treatment
  PUBLIC "-//TaxonX//DTD Taxonomic Treatment Publishing DTD v0 20100105//EN" "tax-treatment-NSO.dtd">
<tp:taxon-treatment xmlns:tp="http://www.plazi.org/taxpub"><tp:treatment-meta><kwd-group><label>Taxon classification</label><kwd><named-content xmlns:xlink="http://www.w3.org/1999/xlink" content-type="kingdom">Animalia</named-content></kwd><kwd><named-content xmlns:xlink="http://www.w3.org/1999/xlink" content-type="order">Araneae</named-content></kwd><kwd><named-content xmlns:xlink="http://www.w3.org/1999/xlink" content-type="family">Araneidae</named-content></kwd></kwd-group><mixed-citation publication-type="journal"><person-group><name><surname>Liu</surname><given-names>Ping</given-names></name><name><surname>Irfan</surname><given-names>Muhammad</given-names></name><name><surname>Yang</surname><given-names>Su-Fang</given-names></name><name><surname>Peng</surname><given-names>Xian-Jin</given-names></name></person-group><article-title>Two new species of <italic><tp:taxon-name><tp:taxon-name-part taxon-name-part-type="genus" reg="Araneus">Araneus</tp:taxon-name-part></tp:taxon-name></italic> Clerck, 1757 (<tp:taxon-name><tp:taxon-name-part taxon-name-part-type="order">Araneae</tp:taxon-name-part></tp:taxon-name>, <tp:taxon-name><tp:taxon-name-part taxon-name-part-type="family">Araneidae</tp:taxon-name-part></tp:taxon-name>) and first description of <italic><tp:taxon-name><tp:taxon-name-part taxon-name-part-type="genus" reg="Araneus">A.</tp:taxon-name-part> <tp:taxon-name-part taxon-name-part-type="species" reg="wulongensis">wulongensis</tp:taxon-name-part></tp:taxon-name></italic> male from China</article-title><source>Zookeys</source><day>05</day><month>11</month><year>2019</year><volume>886</volume><fpage>61</fpage><lpage>77</lpage><pub-id pub-id-type="doi">10.3897/zookeys.886.31163</pub-id></mixed-citation></tp:treatment-meta><tp:nomenclature><tp:taxon-name><object-id xmlns:xlink="http://www.w3.org/1999/xlink" content-type="arpha" xlink:type="simple">B600173E-8375-588C-BED9-767C047BE915</object-id>
              <tp:taxon-name-part taxon-name-part-type="genus" reg="Araneus">Araneus</tp:taxon-name-part>
              <tp:taxon-name-part taxon-name-part-type="species" reg="conexus">conexus</tp:taxon-name-part>
              <object-id xmlns:xlink="http://www.w3.org/1999/xlink" content-type="zoobank" xlink:type="simple">http://zoobank.org/08B788A4-1CEF-4673-9BCE-56E4CA49A456</object-id>
            </tp:taxon-name><tp:taxon-status xmlns:xlink="http://www.w3.org/1999/xlink" xlink:type="simple">sp. nov.</tp:taxon-status><xref ref-type="fig" rid="F1">Figs 1</xref><xref ref-type="fig" rid="F2">, 2</xref><xref ref-type="fig" rid="F3">, 3</xref><xref ref-type="fig" rid="F4">, 4</xref><xref ref-type="fig" rid="F5">, 5</xref><xref ref-type="fig" rid="F12">, 12</xref></tp:nomenclature><tp:treatment-sec sec-type="type material" id="SECID0EUKAC"><title>Type material.</title><p>Holotype, ♂, <bold>China, Yunnan Province</bold>: Tengchong County, Jietou Township, Datang Village: Longtang River, papaya orchard, <named-content xmlns:xlink="http://www.w3.org/1999/xlink" content-type="dwc:verbatimCoordinates" xlink:type="simple"><named-content content-type="geo-json" specific-use="{&#34;type&#34;:&#34;Point&#34;,&#34;coordinates&#34;:[98.694590,25.757200]}" id="NCID0E6KAC" xlink:type="simple">25.75720N, 98.69459E</named-content></named-content>, 2078 m, 16.05.2006, X. J. Peng, X.P. Wang and P. Hu leg. (Peng060516). Paratypes: 1♂ 2♀, same data as holotype (Peng060516); 4♂ 3♀, Dahe Ridge, <named-content xmlns:xlink="http://www.w3.org/1999/xlink" content-type="dwc:verbatimCoordinates" xlink:type="simple"><named-content content-type="geo-json" specific-use="{&#34;type&#34;:&#34;Point&#34;,&#34;coordinates&#34;:[98.409460,25.420180]}" id="NCID0EHLAC" xlink:type="simple">25.42018N, 98.40946E</named-content></named-content>, 1878 m, 19.05.2006, X.J. Peng, X.P. Wang and P. Hu leg. (Peng060519); 1♂ 2♀, Longling County, Longjiang Township, Xiaoheishan Nature Reserve, <named-content xmlns:xlink="http://www.w3.org/1999/xlink" content-type="dwc:verbatimCoordinates" xlink:type="simple"><named-content content-type="geo-json" specific-use="{&#34;type&#34;:&#34;Point&#34;,&#34;coordinates&#34;:[98.759170,24.828860]}" id="NCID0EPLAC" xlink:type="simple">24.82886N, 98.75917E</named-content></named-content>, 2010 m, 26.05.2005, H.M. Yan leg. (GKJ026); 2♀, Longyang District, Bawan Village, Nankang Valley, <named-content xmlns:xlink="http://www.w3.org/1999/xlink" content-type="dwc:verbatimCoordinates" xlink:type="simple"><named-content content-type="geo-json" specific-use="{&#34;type&#34;:&#34;Point&#34;,&#34;coordinates&#34;:[98.768320,24.825870]}" id="NCID0EXLAC" xlink:type="simple">24.82587N, 98.76832E</named-content></named-content>, 2148 m, 26.05.2005, K.J. Guo leg. (GKJ027).</p></tp:treatment-sec><tp:treatment-sec sec-type="etymology" id="SECID0E3LAC"><title>Etymology.</title><p>The specific name from Latin adjective <italic>conexus</italic> (joined together), referring to the abdominal humps joined together in female.</p></tp:treatment-sec><tp:treatment-sec sec-type="diagnosis" id="SECID0EMMAC"><title>Diagnosis.</title><p>The new species resembles <italic><tp:taxon-name><tp:taxon-name-part taxon-name-part-type="genus" reg="Araneus">A.</tp:taxon-name-part> <tp:taxon-name-part taxon-name-part-type="species" reg="stella">stella</tp:taxon-name-part></tp:taxon-name></italic> (Karsch, 1879) (<xref ref-type="bibr" rid="B8">Tanikawa 2009</xref>: figs 218, 219; <xref ref-type="bibr" rid="B2">Kim and Lee 2012</xref>: fig. 18), but can be distinguished by: 1) median apophysis with a spur and 4–6 teeth in <italic><tp:taxon-name><tp:taxon-name-part taxon-name-part-type="genus" reg="Araneus">A.</tp:taxon-name-part> <tp:taxon-name-part taxon-name-part-type="species" reg="conexus">conexus</tp:taxon-name-part></tp:taxon-name></italic> sp. nov. vs with 2 large teeth in <italic><tp:taxon-name><tp:taxon-name-part taxon-name-part-type="genus" reg="Araneus">A.</tp:taxon-name-part> <tp:taxon-name-part taxon-name-part-type="species" reg="stella">stella</tp:taxon-name-part></tp:taxon-name></italic>; 2) subterminal apophysis longer than wide, with blunt tip in <italic><tp:taxon-name><tp:taxon-name-part taxon-name-part-type="genus" reg="Araneus">A.</tp:taxon-name-part> <tp:taxon-name-part taxon-name-part-type="species" reg="conexus">conexus</tp:taxon-name-part></tp:taxon-name></italic> sp. nov. vs almost as long as wide, with pointed tip in <italic><tp:taxon-name><tp:taxon-name-part taxon-name-part-type="genus" reg="Araneus">A.</tp:taxon-name-part> <tp:taxon-name-part taxon-name-part-type="species" reg="stella">stella</tp:taxon-name-part></tp:taxon-name></italic>; 3) terminal apophysis almost parallel to the embolus and subterminal apophysis in prolateral view in <italic><tp:taxon-name><tp:taxon-name-part taxon-name-part-type="genus" reg="Araneus">A.</tp:taxon-name-part> <tp:taxon-name-part taxon-name-part-type="species" reg="conexus">conexus</tp:taxon-name-part></tp:taxon-name></italic> sp. nov. vs almost perpendicular, tip overlapping the conductor in <italic><tp:taxon-name><tp:taxon-name-part taxon-name-part-type="genus" reg="Araneus">A.</tp:taxon-name-part> <tp:taxon-name-part taxon-name-part-type="species" reg="stella">stella</tp:taxon-name-part></tp:taxon-name></italic>; 4) distal part of embolus hook-shaped in <italic><tp:taxon-name><tp:taxon-name-part taxon-name-part-type="genus" reg="Araneus">A.</tp:taxon-name-part> <tp:taxon-name-part taxon-name-part-type="species" reg="conexus">conexus</tp:taxon-name-part></tp:taxon-name></italic> sp. nov. vs straight in <italic><tp:taxon-name><tp:taxon-name-part taxon-name-part-type="genus" reg="Araneus">A.</tp:taxon-name-part> <tp:taxon-name-part taxon-name-part-type="species" reg="stella">stella</tp:taxon-name-part></tp:taxon-name></italic>; 5) scape almost as long as epigyne in <italic><tp:taxon-name><tp:taxon-name-part taxon-name-part-type="genus" reg="Araneus">A.</tp:taxon-name-part> <tp:taxon-name-part taxon-name-part-type="species" reg="conexus">conexus</tp:taxon-name-part></tp:taxon-name></italic> sp. nov. vs about 2 times longer than epigyne in <italic><tp:taxon-name><tp:taxon-name-part taxon-name-part-type="genus" reg="Araneus">A.</tp:taxon-name-part> <tp:taxon-name-part taxon-name-part-type="species" reg="stella">stella</tp:taxon-name-part></tp:taxon-name></italic>; 6) abdomen with a pair of humps at the anterior part, almost merged with each other in <italic><tp:taxon-name><tp:taxon-name-part taxon-name-part-type="genus" reg="Araneus">A.</tp:taxon-name-part> <tp:taxon-name-part taxon-name-part-type="species" reg="conexus">conexus</tp:taxon-name-part></tp:taxon-name></italic> sp. nov. vs humps not merged and located at the lateral sides in <italic><tp:taxon-name><tp:taxon-name-part taxon-name-part-type="genus" reg="Araneus">A.</tp:taxon-name-part> <tp:taxon-name-part taxon-name-part-type="species" reg="stella">stella</tp:taxon-name-part></tp:taxon-name></italic>. The female of new species resembles <italic><tp:taxon-name><tp:taxon-name-part taxon-name-part-type="genus" reg="Araneus">A.</tp:taxon-name-part> <tp:taxon-name-part taxon-name-part-type="species" reg="bicavus">bicavus</tp:taxon-name-part></tp:taxon-name></italic> Zhu &amp; Wang, 1994 (<xref ref-type="bibr" rid="B11">Yin et al. 1997</xref>: fig. 77), but can be distinguished by: 1) the abdomen with a pair of large humps at the anterior part, almost merged with each other in <italic><tp:taxon-name><tp:taxon-name-part taxon-name-part-type="genus" reg="Araneus">A.</tp:taxon-name-part> <tp:taxon-name-part taxon-name-part-type="species" reg="conexus">conexus</tp:taxon-name-part></tp:taxon-name></italic> sp. nov. vs small humps not merged and located at the lateral sides in <italic><tp:taxon-name><tp:taxon-name-part taxon-name-part-type="genus" reg="Araneus">A.</tp:taxon-name-part> <tp:taxon-name-part taxon-name-part-type="species" reg="bicavus">bicavus</tp:taxon-name-part></tp:taxon-name></italic>; 2) the epigyne with a depression positioned vertically on each side of the scape in <italic><tp:taxon-name><tp:taxon-name-part taxon-name-part-type="genus" reg="Araneus">A.</tp:taxon-name-part> <tp:taxon-name-part taxon-name-part-type="species" reg="conexus">conexus</tp:taxon-name-part></tp:taxon-name></italic> sp. nov. vs with a circular depression in <italic><tp:taxon-name><tp:taxon-name-part taxon-name-part-type="genus" reg="Araneus">A.</tp:taxon-name-part> <tp:taxon-name-part taxon-name-part-type="species" reg="bicavus">bicavus</tp:taxon-name-part></tp:taxon-name></italic>. The female also resembles <italic><tp:taxon-name><tp:taxon-name-part taxon-name-part-type="genus" reg="Araneus">A.</tp:taxon-name-part> <tp:taxon-name-part taxon-name-part-type="species" reg="boesenbergi">boesenbergi</tp:taxon-name-part></tp:taxon-name></italic> (Fox, 1938) (<xref ref-type="bibr" rid="B11">Yin et al. 1997</xref>: fig. 79), but can be distinguished by: furrow of epigynal plate semicircular in <italic><tp:taxon-name><tp:taxon-name-part taxon-name-part-type="genus" reg="Araneus">A.</tp:taxon-name-part> <tp:taxon-name-part taxon-name-part-type="species" reg="conexus">conexus</tp:taxon-name-part></tp:taxon-name></italic> sp. nov. vs almost circular in <italic><tp:taxon-name><tp:taxon-name-part taxon-name-part-type="genus" reg="Araneus">A.</tp:taxon-name-part> <tp:taxon-name-part taxon-name-part-type="species" reg="boesenbergi">boesenbergi</tp:taxon-name-part></tp:taxon-name></italic>.</p></tp:treatment-sec><tp:treatment-sec sec-type="description" id="SECID0EKEAE"><title>Description.</title><p><bold>Male</bold> (holotype) (Fig. <xref ref-type="fig" rid="F1">1A–C</xref>): total length 3.04. Carapace 1.62 long, 1.30 wide, yellow; fovea, cervical, and radial grooves distinct. Eye sizes and interdistances: <abbrev xmlns:xlink="http://www.w3.org/1999/xlink" xlink:title="anterior median eyes" id="ABBRID0EWEAE" xlink:type="simple">AME</abbrev> 0.08; <abbrev xmlns:xlink="http://www.w3.org/1999/xlink" xlink:title="anterior lateral eyes" id="ABBRID0E1EAE" xlink:type="simple">ALE</abbrev> 0.09; <abbrev xmlns:xlink="http://www.w3.org/1999/xlink" xlink:title="posterior median eyes" id="ABBRID0E5EAE" xlink:type="simple">PME</abbrev> 0.10; <abbrev xmlns:xlink="http://www.w3.org/1999/xlink" xlink:title="posterior lateral eyes" id="ABBRID0ECFAE" xlink:type="simple">PLE</abbrev> 0.08; <abbrev xmlns:xlink="http://www.w3.org/1999/xlink" xlink:title="distance between AME" id="ABBRID0EGFAE" xlink:type="simple">AME–AME</abbrev> 0.06; <abbrev xmlns:xlink="http://www.w3.org/1999/xlink" xlink:title="istance between AME and ALE" id="ABBRID0EKFAE" xlink:type="simple">AME–ALE</abbrev> 0.23; <abbrev xmlns:xlink="http://www.w3.org/1999/xlink" xlink:title="distance between PME" id="ABBRID0EOFAE" xlink:type="simple">PME–PME</abbrev> 0.14; <abbrev xmlns:xlink="http://www.w3.org/1999/xlink" xlink:title="distance between PME and PLE" id="ABBRID0ESFAE" xlink:type="simple">PME–PLE</abbrev> 0.24; <abbrev xmlns:xlink="http://www.w3.org/1999/xlink" xlink:title="length of MO" id="ABBRID0EWFAE" xlink:type="simple">MOL</abbrev> 0.24; <abbrev xmlns:xlink="http://www.w3.org/1999/xlink" xlink:title="MO anterior width" id="ABBRID0E1FAE" xlink:type="simple">MOA</abbrev> 0.23; <abbrev xmlns:xlink="http://www.w3.org/1999/xlink" xlink:title="MO posterior width" id="ABBRID0E5FAE" xlink:type="simple">MOP</abbrev> 0.27. Sternum yellowish brown, with transverse light band anteriorly. Chelicerae yellow. Endites yellow, distal end pale. Labium brown, distal part pale yellow. Legs yellow, with dark-brown annuli. Tibia I slightly curved, with several strong spines: 3d, 1v, 7p, 1r; tibia II spines: 3d, 3v, 6p, 1r. Leg lengths: I, 6.54 (1.86, 2.25, 1.51, 0.92); II, 5.21 (1.56, 1.77, 1.28, 0.60); III, 3.04 (1.03, 1.02, 0.60, 0.39); IV, 4.22 (1.33, 1.44, 0.98, 0.47). Abdomen 2.63 long, 1.30 wide, oval, dorsum grayish yellow, anterior part dark and slightly bulged in the middle, posterior part with 4 dark transverse bands, 4 pairs of sigillae; ventral side with a longitudinal brown band, lateral sides grayish yellow. Spinnerets yellowish brown.</p><fig id="F1" position="float" orientation="portrait"><object-id xmlns:xlink="http://www.w3.org/1999/xlink" content-type="doi" xlink:type="simple">10.3897/zookeys.886.31163.figure1</object-id><object-id xmlns:xlink="http://www.w3.org/1999/xlink" content-type="arpha" xlink:type="simple">5B9D5590-D4AA-5A64-B352-940398AC382E</object-id><label>Figure 1.</label><caption><p><italic><tp:taxon-name><tp:taxon-name-part taxon-name-part-type="genus" reg="Araneus">Araneus</tp:taxon-name-part> <tp:taxon-name-part taxon-name-part-type="species" reg="conexus">conexus</tp:taxon-name-part></tp:taxon-name></italic> sp. nov., male (holotype, <bold>A–C</bold>); female (paratype collected together with the holotype, <bold>D–G</bold>). <bold>A, D</bold> habitus, dorsal view <bold>B, F</bold> habitus, ventral view <bold>E</bold> habitus, lateral view <bold>C, G</bold> leg I and II, prolateral view. Scale bars: 0.5 mm.</p></caption><graphic xmlns:xlink="http://www.w3.org/1999/xlink" xlink:href="zookeys-886-061-g001.jpg" position="float" orientation="portrait" xlink:type="simple" id="oo_352762.jpg"><uri content-type="original_file" xlink:type="simple">https://binary.pensoft.net/fig/352762</uri></graphic></fig><p>Palp (Figs <xref ref-type="fig" rid="F2">2</xref>, <xref ref-type="fig" rid="F3">3</xref>). Patella with 2 macrosetae. Tibia wider than long, ventral side bulging in prolateral view. Tegulum slightly grooved ventrally. Median apophysis with a prolateral spur, with 1 large and 3–5 small retrolateral teeth. Conductor membranous, gear lever-shaped, with swollen tip (Fig. <xref ref-type="fig" rid="F3">3A, B</xref>). Subterminal apophysis sclerotized, longer than wide, terminal margin with several teeth. Terminal apophysis sword-shaped, with pointed tip. Embolus longer than wide, tip hooked, directed anti-clockwise; embolic lamella membranous, finger-shaped in ventral view, distally grooved (Fig. <xref ref-type="fig" rid="F3">3</xref>).</p><fig id="F2" position="float" orientation="portrait"><object-id xmlns:xlink="http://www.w3.org/1999/xlink" content-type="doi" xlink:type="simple">10.3897/zookeys.886.31163.figure2</object-id><object-id xmlns:xlink="http://www.w3.org/1999/xlink" content-type="arpha" xlink:type="simple">58486B0B-62F0-5047-9827-A12943213C11</object-id><label>Figure 2.</label><caption><p><italic><tp:taxon-name><tp:taxon-name-part taxon-name-part-type="genus" reg="Araneus">Araneus</tp:taxon-name-part> <tp:taxon-name-part taxon-name-part-type="species" reg="conexus">conexus</tp:taxon-name-part></tp:taxon-name></italic> sp. nov., male holotype palp <bold>A, D</bold> prolateral view <bold>B, E</bold> ventral view <bold>C, F</bold> median apophysis. Abbreviations: C = conductor; E = embolus; MA = median apophysis; STA = subterminal apophysis; TA = terminal apophysis. Scale bars: 0.1 mm.</p></caption><graphic xmlns:xlink="http://www.w3.org/1999/xlink" xlink:href="zookeys-886-061-g002.jpg" position="float" orientation="portrait" xlink:type="simple" id="oo_352763.jpg"><uri content-type="original_file" xlink:type="simple">https://binary.pensoft.net/fig/352763</uri></graphic></fig><fig id="F3" position="float" orientation="portrait"><object-id xmlns:xlink="http://www.w3.org/1999/xlink" content-type="doi" xlink:type="simple">10.3897/zookeys.886.31163.figure3</object-id><object-id xmlns:xlink="http://www.w3.org/1999/xlink" content-type="arpha" xlink:type="simple">332AF0F9-3887-5574-8F22-9FC1EBE6BB64</object-id><label>Figure 3.</label><caption><p><italic><tp:taxon-name><tp:taxon-name-part taxon-name-part-type="genus" reg="Araneus">Araneus</tp:taxon-name-part> <tp:taxon-name-part taxon-name-part-type="species" reg="conexus">conexus</tp:taxon-name-part></tp:taxon-name></italic> sp. nov., male (paratype palp expanded <bold>A, B</bold>; endaparatus <bold>C–E</bold>) <bold>A–C</bold> prolateral view <bold>D</bold> lateral view <bold>E</bold> ventral view. Abbreviations: C= conductor; E = embolus; EL = embolic lamella; MA = median apophysis; STA = subterminal apophysis; TA = terminal apophysis. Scale bars: 0.1 mm.</p></caption><graphic xmlns:xlink="http://www.w3.org/1999/xlink" xlink:href="zookeys-886-061-g003.jpg" position="float" orientation="portrait" xlink:type="simple" id="oo_352764.jpg"><uri content-type="original_file" xlink:type="simple">https://binary.pensoft.net/fig/352764</uri></graphic></fig><p><bold>Female</bold> (allotype) (Fig. <xref ref-type="fig" rid="F1">1C–F</xref>): total length 4.42. Carapace 1.79 long, 1.65 wide, yellowish brown; cervical and radial groves distinct. Eye sizes and interdistances: <abbrev xmlns:xlink="http://www.w3.org/1999/xlink" xlink:title="anterior median eyes" id="ABBRID0EAKAE" xlink:type="simple">AME</abbrev>, 0.07; <abbrev xmlns:xlink="http://www.w3.org/1999/xlink" xlink:title="anterior lateral eyes" id="ABBRID0EEKAE" xlink:type="simple">ALE</abbrev>, 0.08; <abbrev xmlns:xlink="http://www.w3.org/1999/xlink" xlink:title="posterior median eyes" id="ABBRID0EIKAE" xlink:type="simple">PME</abbrev>, 0.10; <abbrev xmlns:xlink="http://www.w3.org/1999/xlink" xlink:title="posterior lateral eyes" id="ABBRID0EMKAE" xlink:type="simple">PLE</abbrev>, 0.07; <abbrev xmlns:xlink="http://www.w3.org/1999/xlink" xlink:title="distance between AME" id="ABBRID0EQKAE" xlink:type="simple">AME–AME</abbrev>, 0.12; <abbrev xmlns:xlink="http://www.w3.org/1999/xlink" xlink:title="istance between AME and ALE" id="ABBRID0EUKAE" xlink:type="simple">AME–ALE</abbrev>, 0.35; <abbrev xmlns:xlink="http://www.w3.org/1999/xlink" xlink:title="distance between PME" id="ABBRID0EYKAE" xlink:type="simple">PME–PME</abbrev>, 0.12; <abbrev xmlns:xlink="http://www.w3.org/1999/xlink" xlink:title="distance between PME and PLE" id="ABBRID0E3KAE" xlink:type="simple">PME–PLE</abbrev>, 0.29; <abbrev xmlns:xlink="http://www.w3.org/1999/xlink" xlink:title="length of MO" id="ABBRID0EALAE" xlink:type="simple">MOL</abbrev>, 0.26; <abbrev xmlns:xlink="http://www.w3.org/1999/xlink" xlink:title="MO anterior width" id="ABBRID0EELAE" xlink:type="simple">MOA</abbrev>, 0.26; <abbrev xmlns:xlink="http://www.w3.org/1999/xlink" xlink:title="MO posterior width" id="ABBRID0EILAE" xlink:type="simple">MOP</abbrev>, 0.30. Sternum dark brown with transverse light band anteriorly. Chelicerae dark brown. Endites brown, distal end pale. Labium brown, distal third part pale yellow. Legs yellow, annuli indistinct. Tibia I straight with few spines: 2d, 2p, 1r; tibia II: 2d, 2r. Leg lengths: I, 5.45 (1.68, 1.99, 1.20, 0.58); II, 4.70 (1.50, 1.65, 1.02, 0.53); III, 2.89 (0.92, 0.98, 0.59, 0.40); IV, 4.26 (1.33, 1.45, 1.00, 0.48). Abdomen 3.70 long, 2.67 wide, with 2 anterior humps, almost merged with each other, paler and all other morphological pattern similar to the male.</p><p>Epigyne (Fig. <xref ref-type="fig" rid="F4">4</xref>). Epigyne wider than long; scape almost straight, tip slightly curved ventrally; lateral plates longer than wide, expanded laterally in ventral view; median plate longer than wide, tongue-shaped, grooved posteriorly; basal lamellae absent. Copulatory openings facing ventrally, in the slit between median and lateral plates. Copulatory ducts inconspicuous. Spermathecae oval.</p><fig id="F4" position="float" orientation="portrait"><object-id xmlns:xlink="http://www.w3.org/1999/xlink" content-type="doi" xlink:type="simple">10.3897/zookeys.886.31163.figure4</object-id><object-id xmlns:xlink="http://www.w3.org/1999/xlink" content-type="arpha" xlink:type="simple">6F8A9FA3-4F3F-513B-8B7E-D07EF0E71B78</object-id><label>Figure 4.</label><caption><p><italic><tp:taxon-name><tp:taxon-name-part taxon-name-part-type="genus" reg="Araneus">Araneus</tp:taxon-name-part> <tp:taxon-name-part taxon-name-part-type="species" reg="conexus">conexus</tp:taxon-name-part></tp:taxon-name></italic> sp. nov., female (epigyne, <bold>A–D</bold>) <bold>A, B</bold> ventral view <bold>C, D</bold> posterior view. Abbreviations: CO = copulatory opening; FD = fertilization duct; LP = lateral plate; MP = median plate; S = scape; SP = spermatheca. Scale bars: 0.1 mm.</p></caption><graphic xmlns:xlink="http://www.w3.org/1999/xlink" xlink:href="zookeys-886-061-g004.jpg" position="float" orientation="portrait" xlink:type="simple" id="oo_352765.jpg"><uri content-type="original_file" xlink:type="simple">https://binary.pensoft.net/fig/352765</uri></graphic></fig><p><bold>Variation</bold> (paratype male and female from GKJ026) (Fig. <xref ref-type="fig" rid="F5">5</xref>): abdomen with a pair of large dark lateral spots, and pair of herringbones spots in the middle area of dorsum. The structure of copulatory organs as in holotype and paratypes of Peng060516.</p><fig id="F5" position="float" orientation="portrait"><object-id xmlns:xlink="http://www.w3.org/1999/xlink" content-type="doi" xlink:type="simple">10.3897/zookeys.886.31163.figure5</object-id><object-id xmlns:xlink="http://www.w3.org/1999/xlink" content-type="arpha" xlink:type="simple">36FB435B-5ED1-510D-9E02-87DB9650B527</object-id><label>Figure 5.</label><caption><p><italic><tp:taxon-name><tp:taxon-name-part taxon-name-part-type="genus" reg="Araneus">Araneus</tp:taxon-name-part> <tp:taxon-name-part taxon-name-part-type="species" reg="conexus">conexus</tp:taxon-name-part></tp:taxon-name></italic> sp. nov., male (paratype, <bold>A, C</bold> GKJ026); female (paratype, <bold>B, D</bold> GKJ026) <bold>A, B</bold> habitus, dorsal view <bold>C</bold> palp, prolaterior view <bold>D</bold> epigyne, ventral view. Scale bars: 0.5 mm (<bold>A, B</bold>); 0.1 mm (<bold>C, D</bold>).</p></caption><graphic xmlns:xlink="http://www.w3.org/1999/xlink" xlink:href="zookeys-886-061-g005.jpg" position="float" orientation="portrait" xlink:type="simple" id="oo_352766.jpg"><uri content-type="original_file" xlink:type="simple">https://binary.pensoft.net/fig/352766</uri></graphic></fig></tp:treatment-sec><tp:treatment-sec sec-type="distribution" id="SECID0E5NAE"><title>Distribution.</title><p>Known only from the type locality.</p></tp:treatment-sec><tp:treatment-sec><!--Section generated to contain objects referenced in tp:taxon-treatment.--><fig id="F12" position="float" orientation="portrait"><object-id xmlns:xlink="http://www.w3.org/1999/xlink" content-type="doi" xlink:type="simple">10.3897/zookeys.886.31163.figure12</object-id><object-id xmlns:xlink="http://www.w3.org/1999/xlink" content-type="arpha" xlink:type="simple">2258FFD5-94B1-5647-9149-85CE6D970171</object-id><label>Figure 12.</label><caption><p>Collection localities for <italic><tp:taxon-name><tp:taxon-name-part taxon-name-part-type="genus" reg="Araneus">Araneus</tp:taxon-name-part> <tp:taxon-name-part taxon-name-part-type="species" reg="conexus">conexus</tp:taxon-name-part></tp:taxon-name></italic> sp. nov., <italic><tp:taxon-name><tp:taxon-name-part taxon-name-part-type="genus" reg="Araneus">Araneus</tp:taxon-name-part> <tp:taxon-name-part taxon-name-part-type="species" reg="digitatus">digitatus</tp:taxon-name-part></tp:taxon-name></italic> sp. nov., and <italic><tp:taxon-name><tp:taxon-name-part taxon-name-part-type="genus" reg="Araneus">Araneus</tp:taxon-name-part> <tp:taxon-name-part taxon-name-part-type="species" reg="wulongensis">wulongensis</tp:taxon-name-part></tp:taxon-name></italic> Song &amp; Zhu, 1992 in China.</p></caption><graphic xmlns:xlink="http://www.w3.org/1999/xlink" xlink:href="zookeys-886-061-g012.jpg" position="float" orientation="portrait" xlink:type="simple" id="oo_352773.jpg"><uri content-type="original_file" xlink:type="simple">https://binary.pensoft.net/fig/352773</uri></graphic></fig></tp:treatment-sec><ref-list><ref id="B8"><mixed-citation xmlns:xlink="http://www.w3.org/1999/xlink" xlink:type="simple"><person-group><name name-style="western"><surname>Tanikawa</surname><given-names>A</given-names></name></person-group> (<year>2009</year>) <article-title><tp:taxon-name><tp:taxon-name-part taxon-name-part-type="family">Hersiliidae</tp:taxon-name-part></tp:taxon-name>. <tp:taxon-name><tp:taxon-name-part taxon-name-part-type="family">Nephilidae</tp:taxon-name-part></tp:taxon-name>, <tp:taxon-name><tp:taxon-name-part taxon-name-part-type="family">Tetragnathidae</tp:taxon-name-part></tp:taxon-name>, <tp:taxon-name><tp:taxon-name-part taxon-name-part-type="family">Araneidae</tp:taxon-name-part></tp:taxon-name>.</article-title> In: <person-group><name name-style="western"><surname>Ono</surname><given-names>H</given-names></name></person-group> (<role>Ed.</role>) <issue-title>The spiders of Japan with Keys to the Families and Genera and Illustrations of the Species.</issue-title><source>Tokai University Press, Kanagawa, 149</source>, <fpage>403</fpage>–<lpage>463</lpage>.</mixed-citation></ref><ref id="B2"><mixed-citation xmlns:xlink="http://www.w3.org/1999/xlink" xlink:type="simple"><person-group><name name-style="western"><surname>Kim</surname><given-names>ST</given-names></name><name name-style="western"><surname>Lee</surname><given-names>SY</given-names></name></person-group> (<year>2012</year>) <article-title><tp:taxon-name><tp:taxon-name-part taxon-name-part-type="phylum">Arthropoda</tp:taxon-name-part></tp:taxon-name>: <tp:taxon-name><tp:taxon-name-part taxon-name-part-type="class">Arachnida</tp:taxon-name-part></tp:taxon-name>: <tp:taxon-name><tp:taxon-name-part taxon-name-part-type="order">Araneae</tp:taxon-name-part></tp:taxon-name>: <tp:taxon-name><tp:taxon-name-part taxon-name-part-type="family">Araneidae</tp:taxon-name-part></tp:taxon-name>. Araneid spiders.</article-title><source>Invertebrate Fauna of Korea</source><volume>21</volume>(<issue>16</issue>): <fpage>1</fpage>–<lpage>146</lpage>.</mixed-citation></ref><ref id="B11"><mixed-citation xmlns:xlink="http://www.w3.org/1999/xlink" xlink:type="simple"><person-group><name name-style="western"><surname>Yin</surname><given-names>CM</given-names></name><name name-style="western"><surname>Wang</surname><given-names>JF</given-names></name><name name-style="western"><surname>Zhu</surname><given-names>MS</given-names></name><name name-style="western"><surname>Xie</surname><given-names>LP</given-names></name><name name-style="western"><surname>Peng</surname><given-names>XJ</given-names></name><name name-style="western"><surname>Bao</surname><given-names>YH</given-names></name></person-group> (<year>1997</year>) <source>Fauna Sinica: <tp:taxon-name><tp:taxon-name-part taxon-name-part-type="class">Arachnida</tp:taxon-name-part></tp:taxon-name>: <tp:taxon-name><tp:taxon-name-part taxon-name-part-type="order">Araneae</tp:taxon-name-part></tp:taxon-name>: <tp:taxon-name><tp:taxon-name-part taxon-name-part-type="family">Araneidae</tp:taxon-name-part></tp:taxon-name>.</source><publisher-name>Science Press</publisher-name>, <publisher-loc>Beijing</publisher-loc>, <size units="page">460 pp</size>.</mixed-citation></ref></ref-list></tp:taxon-treatment>
