# Supplementary material for: Two new species of Araneus Clerck, 1757 (Araneae, Araneidae) and first description of A. wulongensis male from China
Source: Zookeys. 2019 Nov 5;886:61–77. doi: 10.3897/zookeys.886.31163 (PMC6851204; doi:10.3897/zookeys.886.31163)
Supplement: XML Treatment for Araneus digitatus [file zookeys.886.31163-treatment2.xml]

<!DOCTYPE tp:taxon-treatment
  PUBLIC "-//TaxonX//DTD Taxonomic Treatment Publishing DTD v0 20100105//EN" "tax-treatment-NSO.dtd">
<tp:taxon-treatment xmlns:tp="http://www.plazi.org/taxpub"><tp:treatment-meta><kwd-group><label>Taxon classification</label><kwd><named-content xmlns:xlink="http://www.w3.org/1999/xlink" content-type="kingdom">Animalia</named-content></kwd><kwd><named-content xmlns:xlink="http://www.w3.org/1999/xlink" content-type="order">Araneae</named-content></kwd><kwd><named-content xmlns:xlink="http://www.w3.org/1999/xlink" content-type="family">Araneidae</named-content></kwd></kwd-group><mixed-citation publication-type="journal"><person-group><name><surname>Liu</surname><given-names>Ping</given-names></name><name><surname>Irfan</surname><given-names>Muhammad</given-names></name><name><surname>Yang</surname><given-names>Su-Fang</given-names></name><name><surname>Peng</surname><given-names>Xian-Jin</given-names></name></person-group><article-title>Two new species of <italic><tp:taxon-name><tp:taxon-name-part taxon-name-part-type="genus" reg="Araneus">Araneus</tp:taxon-name-part></tp:taxon-name></italic> Clerck, 1757 (<tp:taxon-name><tp:taxon-name-part taxon-name-part-type="order">Araneae</tp:taxon-name-part></tp:taxon-name>, <tp:taxon-name><tp:taxon-name-part taxon-name-part-type="family">Araneidae</tp:taxon-name-part></tp:taxon-name>) and first description of <italic><tp:taxon-name><tp:taxon-name-part taxon-name-part-type="genus" reg="Araneus">A.</tp:taxon-name-part> <tp:taxon-name-part taxon-name-part-type="species" reg="wulongensis">wulongensis</tp:taxon-name-part></tp:taxon-name></italic> male from China</article-title><source>Zookeys</source><day>05</day><month>11</month><year>2019</year><volume>886</volume><fpage>61</fpage><lpage>77</lpage><pub-id pub-id-type="doi">10.3897/zookeys.886.31163</pub-id></mixed-citation></tp:treatment-meta><tp:nomenclature><tp:taxon-name><object-id xmlns:xlink="http://www.w3.org/1999/xlink" content-type="arpha" xlink:type="simple">2D0AA3AC-D208-5B03-B208-E8EC32E31EA3</object-id>
              <tp:taxon-name-part taxon-name-part-type="genus" reg="Araneus">Araneus</tp:taxon-name-part>
              <tp:taxon-name-part taxon-name-part-type="species" reg="digitatus">digitatus</tp:taxon-name-part>
              <object-id xmlns:xlink="http://www.w3.org/1999/xlink" content-type="zoobank" xlink:type="simple">http://zoobank.org/C3AABB33-9290-4683-AECA-27C692F92A36</object-id>
            </tp:taxon-name><tp:taxon-status xmlns:xlink="http://www.w3.org/1999/xlink" xlink:type="simple">sp. nov.</tp:taxon-status><xref ref-type="fig" rid="F6">Figs 6</xref><xref ref-type="fig" rid="F7">, 7</xref><xref ref-type="fig" rid="F8">, 8</xref><xref ref-type="fig" rid="F12">, 12</xref></tp:nomenclature><tp:treatment-sec sec-type="type material" id="SECID0E2PAE"><title>Type material.</title><p>Holotype, ♂, <bold>China, Hubei Province</bold>: Badong County, Yanduhe Town, Songziyuan Village, Wagang Creek, <named-content xmlns:xlink="http://www.w3.org/1999/xlink" content-type="dwc:verbatimCoordinates" xlink:type="simple"><named-content content-type="geo-json" specific-use="{&#34;type&#34;:&#34;Point&#34;,&#34;coordinates&#34;:[110.426250,31.350670]}" id="NCID0EGQAE" xlink:type="simple">31.35067N, 110.42625E</named-content></named-content>, 1340 m, 28.04.2016, W. Liu, C. Zeng and T. Tian leg (20160428). Paratypes: 1♀, same data as holotype (20160428); 1♂, same locality, Tiansheng Valley, <named-content xmlns:xlink="http://www.w3.org/1999/xlink" content-type="dwc:verbatimCoordinates" xlink:type="simple"><named-content content-type="geo-json" specific-use="{&#34;type&#34;:&#34;Point&#34;,&#34;coordinates&#34;:[110.399370,31.352790]}" id="NCID0EOQAE" xlink:type="simple">31.35279N, 110.39937E</named-content></named-content>, 1836 m, 27.04.2016, W. Liu et al. leg. (20160427).</p></tp:treatment-sec><tp:treatment-sec sec-type="etymology" id="SECID0ETQAE"><title>Etymology.</title><p>The specific name is derived from the Latin adjective <italic>digitatus</italic> (finger-shaped), referring to the finger-shaped terminal apophysis.</p></tp:treatment-sec><tp:treatment-sec sec-type="diagnosis" id="SECID0EDRAE"><title>Diagnosis.</title><p>The new species resembles <italic><tp:taxon-name><tp:taxon-name-part taxon-name-part-type="genus" reg="Araneus">A.</tp:taxon-name-part> <tp:taxon-name-part taxon-name-part-type="species" reg="ryukyuanus">ryukyuanus</tp:taxon-name-part></tp:taxon-name></italic> Tanikawa, 2001 (<xref ref-type="bibr" rid="B7">Tanikawa 2001</xref>: figs 5–8, 19–21), but can be distinguished by: 1) embolus with pointed and straight tip in <italic><tp:taxon-name><tp:taxon-name-part taxon-name-part-type="genus" reg="Araneus">A.</tp:taxon-name-part> <tp:taxon-name-part taxon-name-part-type="species" reg="digitatus">digitatus</tp:taxon-name-part></tp:taxon-name></italic> sp. nov. vs with blunt and bended tip in <italic><tp:taxon-name><tp:taxon-name-part taxon-name-part-type="genus" reg="Araneus">A.</tp:taxon-name-part> <tp:taxon-name-part taxon-name-part-type="species" reg="ryukyuanus">ryukyuanus</tp:taxon-name-part></tp:taxon-name></italic>; 2) tip of scape about 2/3 of epigyne width in ventral view in <italic><tp:taxon-name><tp:taxon-name-part taxon-name-part-type="genus" reg="Araneus">A.</tp:taxon-name-part> <tp:taxon-name-part taxon-name-part-type="species" reg="digitatus">digitatus</tp:taxon-name-part></tp:taxon-name></italic> sp. nov. vs only 1/3 of the width of epigyne in <italic><tp:taxon-name><tp:taxon-name-part taxon-name-part-type="genus" reg="Araneus">A.</tp:taxon-name-part> <tp:taxon-name-part taxon-name-part-type="species" reg="ryukyuanus">ryukyuanus</tp:taxon-name-part></tp:taxon-name></italic>; 3) epignal lateral plates expanded laterally in <italic><tp:taxon-name><tp:taxon-name-part taxon-name-part-type="genus" reg="Araneus">A.</tp:taxon-name-part> <tp:taxon-name-part taxon-name-part-type="species" reg="digitatus">digitatus</tp:taxon-name-part></tp:taxon-name></italic> sp. nov. vs tube-shaped in <italic><tp:taxon-name><tp:taxon-name-part taxon-name-part-type="genus" reg="Araneus">A.</tp:taxon-name-part> <tp:taxon-name-part taxon-name-part-type="species" reg="ryukyuanus">ryukyuanus</tp:taxon-name-part></tp:taxon-name></italic>; 4) abdomen with dark brown folium in both sexes in <italic><tp:taxon-name><tp:taxon-name-part taxon-name-part-type="genus" reg="Araneus">A.</tp:taxon-name-part> <tp:taxon-name-part taxon-name-part-type="species" reg="digitatus">digitatus</tp:taxon-name-part></tp:taxon-name></italic> sp. nov. vs female abdomen mid-dorsally with broad, yellowish band and black in male in <italic><tp:taxon-name><tp:taxon-name-part taxon-name-part-type="genus" reg="Araneus">A.</tp:taxon-name-part> <tp:taxon-name-part taxon-name-part-type="species" reg="ryukyuanus">ryukyuanus</tp:taxon-name-part></tp:taxon-name></italic>. The new species also resembles <italic><tp:taxon-name><tp:taxon-name-part taxon-name-part-type="genus" reg="Araneus">A.</tp:taxon-name-part> <tp:taxon-name-part taxon-name-part-type="species" reg="zhaoi">zhaoi</tp:taxon-name-part></tp:taxon-name></italic> Zhang &amp; Zhang, 2002 (<xref ref-type="bibr" rid="B13">Zhang and Zhang 2002</xref>: fig. 1), but can be distinguished by: 1) embolus hook-shaped, distal part slender in <italic><tp:taxon-name><tp:taxon-name-part taxon-name-part-type="genus" reg="Araneus">A.</tp:taxon-name-part> <tp:taxon-name-part taxon-name-part-type="species" reg="digitatus">digitatus</tp:taxon-name-part></tp:taxon-name></italic> sp. nov. vs sickle-shaped, distal part not slender in <italic><tp:taxon-name><tp:taxon-name-part taxon-name-part-type="genus" reg="Araneus">A.</tp:taxon-name-part> <tp:taxon-name-part taxon-name-part-type="species" reg="zhaoi">zhaoi</tp:taxon-name-part></tp:taxon-name></italic>; 2) tegular rim almost straight in ventral view in <italic><tp:taxon-name><tp:taxon-name-part taxon-name-part-type="genus" reg="Araneus">A.</tp:taxon-name-part> <tp:taxon-name-part taxon-name-part-type="species" reg="digitatus">digitatus</tp:taxon-name-part></tp:taxon-name></italic> sp. nov. vs waved in <italic><tp:taxon-name><tp:taxon-name-part taxon-name-part-type="genus" reg="Araneus">A.</tp:taxon-name-part> <tp:taxon-name-part taxon-name-part-type="species" reg="zhaoi">zhaoi</tp:taxon-name-part></tp:taxon-name></italic>; 3) copulatory openings distinct in ventral view in <italic><tp:taxon-name><tp:taxon-name-part taxon-name-part-type="genus" reg="Araneus">A.</tp:taxon-name-part> <tp:taxon-name-part taxon-name-part-type="species" reg="digitatus">digitatus</tp:taxon-name-part></tp:taxon-name></italic> sp. nov. vs indistinct in <italic><tp:taxon-name><tp:taxon-name-part taxon-name-part-type="genus" reg="Araneus">A.</tp:taxon-name-part> <tp:taxon-name-part taxon-name-part-type="species" reg="zhaoi">zhaoi</tp:taxon-name-part></tp:taxon-name></italic>.</p></tp:treatment-sec><tp:treatment-sec sec-type="description" id="SECID0EBXAE"><title>Description.</title><p><bold>Male</bold> (holotype) (Fig. <xref ref-type="fig" rid="F6">6A, B, E</xref>): total length 4.92. Carapace 2.28 long, 1.91 wide, light yellowish with broad, brown lateral margins. Fovea, cervical, and radial grooves distinct. Eye sizes and interdistances: <abbrev xmlns:xlink="http://www.w3.org/1999/xlink" xlink:title="anterior median eyes" id="ABBRID0ENXAE" xlink:type="simple">AME</abbrev>, 0.08; <abbrev xmlns:xlink="http://www.w3.org/1999/xlink" xlink:title="anterior lateral eyes" id="ABBRID0ERXAE" xlink:type="simple">ALE</abbrev>, 0.08; <abbrev xmlns:xlink="http://www.w3.org/1999/xlink" xlink:title="posterior median eyes" id="ABBRID0EVXAE" xlink:type="simple">PME</abbrev>, 0.10; <abbrev xmlns:xlink="http://www.w3.org/1999/xlink" xlink:title="posterior lateral eyes" id="ABBRID0EZXAE" xlink:type="simple">PLE</abbrev>, 0.10; <abbrev xmlns:xlink="http://www.w3.org/1999/xlink" xlink:title="distance between AME" id="ABBRID0E4XAE" xlink:type="simple">AME–AME</abbrev>, 0.15; <abbrev xmlns:xlink="http://www.w3.org/1999/xlink" xlink:title="istance between AME and ALE" id="ABBRID0EBYAE" xlink:type="simple">AME–ALE</abbrev>, 0.23; <abbrev xmlns:xlink="http://www.w3.org/1999/xlink" xlink:title="distance between PME" id="ABBRID0EFYAE" xlink:type="simple">PME–PME</abbrev>, 0.07; <abbrev xmlns:xlink="http://www.w3.org/1999/xlink" xlink:title="distance between PME and PLE" id="ABBRID0EJYAE" xlink:type="simple">PME–PLE</abbrev>, 0.26; <abbrev xmlns:xlink="http://www.w3.org/1999/xlink" xlink:title="length of MO" id="ABBRID0ENYAE" xlink:type="simple">MOL</abbrev>, 0.31; <abbrev xmlns:xlink="http://www.w3.org/1999/xlink" xlink:title="MO anterior width" id="ABBRID0ERYAE" xlink:type="simple">MOA</abbrev> 0.30; <abbrev xmlns:xlink="http://www.w3.org/1999/xlink" xlink:title="MO posterior width" id="ABBRID0EVYAE" xlink:type="simple">MOP</abbrev>, 0.32. Sternum dark brown. Chelicerae pale yellow. Endites brown with distal end yellow. Labium dark brown, distal part pale yellow. Legs I and II with yellow coxae and trochanters, other segments yellowish brown. Legs III and IV yellow, with brown annuli. Tibia I and II with several strong spines, tibia I: 3d, 7p, 1r; tibia II: 3d, 3v, 6p, 1r. Leg lengths: I, 8.54 (2.48, 3.17, 2.03, 0.86); II, 7.87 (2.39, 2.82, 1.87, 0.79); III, 4.37 (1.45, 1.57, 0.86, 0.49); IV, 6.35 (2.09, 2.25, 1.46, 0.55). Abdomen 2.89 long, 1.97 wide, oval, grayish, dark-brown folium covers almost whole dorsum, 4 pairs of sigillae, posterior 2 pairs indistinct. Ventral median band dark brown, lateral sides grayish. Spinnerets dark brown.</p><fig id="F6" position="float" orientation="portrait"><object-id xmlns:xlink="http://www.w3.org/1999/xlink" content-type="doi" xlink:type="simple">10.3897/zookeys.886.31163.figure6</object-id><object-id xmlns:xlink="http://www.w3.org/1999/xlink" content-type="arpha" xlink:type="simple">9B3BD2CA-F05B-50B7-81BB-C2EC16A22D1A</object-id><label>Figure 6.</label><caption><p><italic><tp:taxon-name><tp:taxon-name-part taxon-name-part-type="genus" reg="Araneus">Araneus</tp:taxon-name-part> <tp:taxon-name-part taxon-name-part-type="species" reg="digitatus">digitatus</tp:taxon-name-part></tp:taxon-name></italic> sp. nov., male (holotype, <bold>A, B, E</bold>), female (<bold>C, D, F</bold>) <bold>A, C</bold> habitus, dorsal view <bold>B, D</bold> habitus, ventral view <bold>E, F</bold> leg I and II, prolateral view. Scale bars: 0.5mm.</p></caption><graphic xmlns:xlink="http://www.w3.org/1999/xlink" xlink:href="zookeys-886-061-g006.jpg" position="float" orientation="portrait" xlink:type="simple" id="oo_352767.jpg"><uri content-type="original_file" xlink:type="simple">https://binary.pensoft.net/fig/352767</uri></graphic></fig><p>Palp (Fig. <xref ref-type="fig" rid="F7">7</xref>). Patella with 2 macrosetae. Tibia wider than long, ventral side bulging in prolateral view. Tegulum slightly bulging ventrally. Median apophysis V-shaped, dorsal ramus finger-shaped with pointed tip, ventral ramus with many teeth. Conductor membranous, with swollen tip and a spur on the base. Subterminal apophysis 1 broad, slightly curved; subterminal apophysis 2 strongly curved, invisible on unexpanded palp. Terminal apophysis membranous, finger-shaped curved, slightly overlapping the conductor. Embolus curved clockwise, distally thin and straight, with a cap on the top, slightly overlapping the conductor.</p><fig id="F7" position="float" orientation="portrait"><object-id xmlns:xlink="http://www.w3.org/1999/xlink" content-type="doi" xlink:type="simple">10.3897/zookeys.886.31163.figure7</object-id><object-id xmlns:xlink="http://www.w3.org/1999/xlink" content-type="arpha" xlink:type="simple">FE3C8421-9D16-503C-B656-4805F4399BA7</object-id><label>Figure 7.</label><caption><p><italic><tp:taxon-name><tp:taxon-name-part taxon-name-part-type="genus" reg="Araneus">Araneus</tp:taxon-name-part> <tp:taxon-name-part taxon-name-part-type="species" reg="digitatus">digitatus</tp:taxon-name-part></tp:taxon-name></italic> sp. nov., male holotype (palp, <bold>A–D, H, I</bold>; endaparatus <bold>E–G</bold>) <bold>A, E, H</bold> prolateral view <bold>B, I, G</bold> ventral view <bold>C, D</bold> embolus, prolateral view <bold>F</bold> lateral view. Abbreviations: C = conductor; E = embolus; MA = median apophysis; STA = subterminal apophysis; TA = terminal apophysis. Scale bars: 0.1 mm.</p></caption><graphic xmlns:xlink="http://www.w3.org/1999/xlink" xlink:href="zookeys-886-061-g007.jpg" position="float" orientation="portrait" xlink:type="simple" id="oo_352768.jpg"><uri content-type="original_file" xlink:type="simple">https://binary.pensoft.net/fig/352768</uri></graphic></fig><p><bold>Female</bold> (allotype) (Fig. <xref ref-type="fig" rid="F6">6C, D, F</xref>): total length 5.20. Carapace 2.63 long, 2.14 wide, light yellowish, cervical and radial grooves distinct. Eye sizes and interdistances: <abbrev xmlns:xlink="http://www.w3.org/1999/xlink" xlink:title="anterior median eyes" id="ABBRID0EN2AE" xlink:type="simple">AME</abbrev>, 0.07; <abbrev xmlns:xlink="http://www.w3.org/1999/xlink" xlink:title="anterior lateral eyes" id="ABBRID0ER2AE" xlink:type="simple">ALE</abbrev>, 0.08; <abbrev xmlns:xlink="http://www.w3.org/1999/xlink" xlink:title="posterior median eyes" id="ABBRID0EV2AE" xlink:type="simple">PME</abbrev>, 0.11; <abbrev xmlns:xlink="http://www.w3.org/1999/xlink" xlink:title="posterior lateral eyes" id="ABBRID0EZ2AE" xlink:type="simple">PLE</abbrev>, 0.11; <abbrev xmlns:xlink="http://www.w3.org/1999/xlink" xlink:title="distance between AME" id="ABBRID0E42AE" xlink:type="simple">AME–AME</abbrev>, 0.17; <abbrev xmlns:xlink="http://www.w3.org/1999/xlink" xlink:title="istance between AME and ALE" id="ABBRID0EB3AE" xlink:type="simple">AME–ALE</abbrev>, 0.33; <abbrev xmlns:xlink="http://www.w3.org/1999/xlink" xlink:title="distance between PME" id="ABBRID0EF3AE" xlink:type="simple">PME–PME</abbrev>, 0.13; <abbrev xmlns:xlink="http://www.w3.org/1999/xlink" xlink:title="distance between PME and PLE" id="ABBRID0EJ3AE" xlink:type="simple">PME–PLE</abbrev>, 0.35; <abbrev xmlns:xlink="http://www.w3.org/1999/xlink" xlink:title="length of MO" id="ABBRID0EN3AE" xlink:type="simple">MOL</abbrev>, 0.33, <abbrev xmlns:xlink="http://www.w3.org/1999/xlink" xlink:title="MO anterior width" id="ABBRID0ER3AE" xlink:type="simple">MOA</abbrev>, 0.34; <abbrev xmlns:xlink="http://www.w3.org/1999/xlink" xlink:title="MO posterior width" id="ABBRID0EV3AE" xlink:type="simple">MOP</abbrev>, 0.36. Sternum dark brown. Chelicerae pale yellow. Endites brown, distal end pale yellow. Labium dark brown, distal part pale yellow. Legs yellow, with dark brown annuli. Spination: tibia I: 2d, 5p, 2r; tibia II: 2d, 2p, 2r. Leg lengths: I, 7.95 (2.39, 2.98, 1.80, 0.78); II, 7.21 (2.28, 2.64, 1.62, 0.67); III, 4.75 (1.65, 1.65, 0.95, 0.50); IV, 6.78 (2.17, 2.37, 1.59, 0.65). Abdomen 3.27 long, 2.61 wide, color and pattern same as in male.</p><p>Epigyne (Fig. <xref ref-type="fig" rid="F8">8</xref>). Epigyne almost as wide as long in ventral view; scape S-shaped, with one helical turn, wrinkled, tip cordiform and widened distinctly; median plate longer than wide, tongue-shaped; lateral plates slightly longer than wide, expanded laterally; basal lamellae absent. Copulatory openings located ventro-laterally. Copulatory ducts twisted. Spermathecae small and oval, almost touching each other.</p><fig id="F8" position="float" orientation="portrait"><object-id xmlns:xlink="http://www.w3.org/1999/xlink" content-type="doi" xlink:type="simple">10.3897/zookeys.886.31163.figure8</object-id><object-id xmlns:xlink="http://www.w3.org/1999/xlink" content-type="arpha" xlink:type="simple">20457530-DBAC-5134-B11C-673819446566</object-id><label>Figure 8.</label><caption><p><italic><tp:taxon-name><tp:taxon-name-part taxon-name-part-type="genus" reg="Araneus">Araneus</tp:taxon-name-part> <tp:taxon-name-part taxon-name-part-type="species" reg="digitatus">digitatus</tp:taxon-name-part></tp:taxon-name></italic> sp. nov., female (epigyne, <bold>A–E</bold>) <bold>A, B</bold> ventral view <bold>C–E</bold> posterior view. Abbreviations: CD = copulatory duct; CO = copulatory opening; FD = fertilization duct; LP = lateral plate; MP = median plate; S = scape; SP = spermatheca. Scale bars: 0.1mm.</p></caption><graphic xmlns:xlink="http://www.w3.org/1999/xlink" xlink:href="zookeys-886-061-g008.jpg" position="float" orientation="portrait" xlink:type="simple" id="oo_352769.jpg"><uri content-type="original_file" xlink:type="simple">https://binary.pensoft.net/fig/352769</uri></graphic></fig></tp:treatment-sec><tp:treatment-sec sec-type="distribution" id="SECID0E44AE"><title>Distribution.</title><p>Known only from the type locality.</p></tp:treatment-sec><tp:treatment-sec><!--Section generated to contain objects referenced in tp:taxon-treatment.--><fig id="F12" position="float" orientation="portrait"><object-id xmlns:xlink="http://www.w3.org/1999/xlink" content-type="doi" xlink:type="simple">10.3897/zookeys.886.31163.figure12</object-id><object-id xmlns:xlink="http://www.w3.org/1999/xlink" content-type="arpha" xlink:type="simple">2258FFD5-94B1-5647-9149-85CE6D970171</object-id><label>Figure 12.</label><caption><p>Collection localities for <italic><tp:taxon-name><tp:taxon-name-part taxon-name-part-type="genus" reg="Araneus">Araneus</tp:taxon-name-part> <tp:taxon-name-part taxon-name-part-type="species" reg="conexus">conexus</tp:taxon-name-part></tp:taxon-name></italic> sp. nov., <italic><tp:taxon-name><tp:taxon-name-part taxon-name-part-type="genus" reg="Araneus">Araneus</tp:taxon-name-part> <tp:taxon-name-part taxon-name-part-type="species" reg="digitatus">digitatus</tp:taxon-name-part></tp:taxon-name></italic> sp. nov., and <italic><tp:taxon-name><tp:taxon-name-part taxon-name-part-type="genus" reg="Araneus">Araneus</tp:taxon-name-part> <tp:taxon-name-part taxon-name-part-type="species" reg="wulongensis">wulongensis</tp:taxon-name-part></tp:taxon-name></italic> Song &amp; Zhu, 1992 in China.</p></caption><graphic xmlns:xlink="http://www.w3.org/1999/xlink" xlink:href="zookeys-886-061-g012.jpg" position="float" orientation="portrait" xlink:type="simple" id="oo_352773.jpg"><uri content-type="original_file" xlink:type="simple">https://binary.pensoft.net/fig/352773</uri></graphic></fig></tp:treatment-sec><ref-list><ref id="B7"><mixed-citation xmlns:xlink="http://www.w3.org/1999/xlink" xlink:type="simple"><person-group><name name-style="western"><surname>Tanikawa</surname><given-names>A</given-names></name></person-group> (<year>2001</year>) <article-title>Twelve new species and one newly recorded species of the spider genus <italic><tp:taxon-name><tp:taxon-name-part taxon-name-part-type="genus">Araneus</tp:taxon-name-part></tp:taxon-name></italic> (<tp:taxon-name><tp:taxon-name-part taxon-name-part-type="order">Araneae</tp:taxon-name-part></tp:taxon-name>: <tp:taxon-name><tp:taxon-name-part taxon-name-part-type="family">Araneidae</tp:taxon-name-part></tp:taxon-name>) from Japan.</article-title><source>Acta Arachnologica</source><volume>50</volume>: <fpage>63</fpage>–<lpage>86</lpage>. <ext-link xlink:type="simple" ext-link-type="doi" xlink:href="10.2476/asjaa.50.63">https://doi.org/10.2476/asjaa.50.63</ext-link></mixed-citation></ref><ref id="B13"><mixed-citation xmlns:xlink="http://www.w3.org/1999/xlink" xlink:type="simple"><person-group><name name-style="western"><surname>Zhang</surname><given-names>F</given-names></name><name name-style="western"><surname>Zhang</surname><given-names>C</given-names></name></person-group> (<year>2002</year>) <article-title>Notes on one new species and one newly recorded species of the family <tp:taxon-name><tp:taxon-name-part taxon-name-part-type="family">Araneidae</tp:taxon-name-part></tp:taxon-name> (<tp:taxon-name><tp:taxon-name-part taxon-name-part-type="class">Arachnida</tp:taxon-name-part></tp:taxon-name>: <tp:taxon-name><tp:taxon-name-part taxon-name-part-type="order">Araneae</tp:taxon-name-part></tp:taxon-name>) from Taihang Mountains, China.</article-title><source>Acta Arachnologica Sinica</source><volume>11</volume>: <fpage>22</fpage>–<lpage>24</lpage>.</mixed-citation></ref></ref-list></tp:taxon-treatment>
