# Supplementary material for: Two new species of Araneus Clerck, 1757 (Araneae, Araneidae) and first description of A. wulongensis male from China
Source: Zookeys. 2019 Nov 5;886:61–77. doi: 10.3897/zookeys.886.31163 (PMC6851204; doi:10.3897/zookeys.886.31163)
Supplement: XML Treatment for Araneus wulongensis [file zookeys.886.31163-treatment3.xml]

<!DOCTYPE tp:taxon-treatment
  PUBLIC "-//TaxonX//DTD Taxonomic Treatment Publishing DTD v0 20100105//EN" "tax-treatment-NSO.dtd">
<tp:taxon-treatment xmlns:tp="http://www.plazi.org/taxpub"><tp:treatment-meta><kwd-group><label>Taxon classification</label><kwd><named-content xmlns:xlink="http://www.w3.org/1999/xlink" content-type="kingdom">Animalia</named-content></kwd><kwd><named-content xmlns:xlink="http://www.w3.org/1999/xlink" content-type="order">Araneae</named-content></kwd><kwd><named-content xmlns:xlink="http://www.w3.org/1999/xlink" content-type="family">Araneidae</named-content></kwd></kwd-group><mixed-citation publication-type="journal"><person-group><name><surname>Liu</surname><given-names>Ping</given-names></name><name><surname>Irfan</surname><given-names>Muhammad</given-names></name><name><surname>Yang</surname><given-names>Su-Fang</given-names></name><name><surname>Peng</surname><given-names>Xian-Jin</given-names></name></person-group><article-title>Two new species of <italic><tp:taxon-name><tp:taxon-name-part taxon-name-part-type="genus" reg="Araneus">Araneus</tp:taxon-name-part></tp:taxon-name></italic> Clerck, 1757 (<tp:taxon-name><tp:taxon-name-part taxon-name-part-type="order">Araneae</tp:taxon-name-part></tp:taxon-name>, <tp:taxon-name><tp:taxon-name-part taxon-name-part-type="family">Araneidae</tp:taxon-name-part></tp:taxon-name>) and first description of <italic><tp:taxon-name><tp:taxon-name-part taxon-name-part-type="genus" reg="Araneus">A.</tp:taxon-name-part> <tp:taxon-name-part taxon-name-part-type="species" reg="wulongensis">wulongensis</tp:taxon-name-part></tp:taxon-name></italic> male from China</article-title><source>Zookeys</source><day>05</day><month>11</month><year>2019</year><volume>886</volume><fpage>61</fpage><lpage>77</lpage><pub-id pub-id-type="doi">10.3897/zookeys.886.31163</pub-id></mixed-citation></tp:treatment-meta><tp:nomenclature><tp:taxon-name><object-id xmlns:xlink="http://www.w3.org/1999/xlink" content-type="arpha" xlink:type="simple">EEED3C04-146E-5877-AB30-52356F949196</object-id>
              <tp:taxon-name-part taxon-name-part-type="genus" reg="Araneus">Araneus</tp:taxon-name-part>
              <tp:taxon-name-part taxon-name-part-type="species" reg="wulongensis">wulongensis</tp:taxon-name-part>
            </tp:taxon-name><tp:taxon-authority>Song &amp; Zhu, 1992</tp:taxon-authority><xref ref-type="fig" rid="F9">Figs 9</xref><xref ref-type="fig" rid="F10">, 10</xref><xref ref-type="fig" rid="F11">, 11</xref><xref ref-type="fig" rid="F12">, 12</xref><tp:nomenclature-citation-list><tp:nomenclature-citation><tp:taxon-name>
                  <tp:taxon-name-part taxon-name-part-type="genus" reg="Araneus">Araneus</tp:taxon-name-part> <tp:taxon-name-part taxon-name-part-type="species" reg="wulongensis">wulongensis</tp:taxon-name-part></tp:taxon-name><comment><xref ref-type="bibr" rid="B5">Song and Zhu 1992</xref>: 170, fig. 6A, B (♀).</comment></tp:nomenclature-citation><tp:nomenclature-citation><tp:taxon-name>
                  <tp:taxon-name-part taxon-name-part-type="genus" reg="Araneus">Araneus</tp:taxon-name-part> <tp:taxon-name-part taxon-name-part-type="species" reg="wulongensis">wulongensis</tp:taxon-name-part></tp:taxon-name><comment>: <xref ref-type="bibr" rid="B6">Song and Li 1997</xref>: 415, fig. 18A, B (♀).</comment></tp:nomenclature-citation><tp:nomenclature-citation><tp:taxon-name>
                  <tp:taxon-name-part taxon-name-part-type="genus" reg="Araneus">Araneus</tp:taxon-name-part> <tp:taxon-name-part taxon-name-part-type="species" reg="wulongensis">wulongensis</tp:taxon-name-part></tp:taxon-name><comment>: <xref ref-type="bibr" rid="B11">Yin et al. 1997</xref>: 153, fig. 69a‒c (♀).</comment></tp:nomenclature-citation><tp:nomenclature-citation><tp:taxon-name>
                  <tp:taxon-name-part taxon-name-part-type="genus" reg="Araneus">Araneus</tp:taxon-name-part> <tp:taxon-name-part taxon-name-part-type="species" reg="wulongensis">wulongensis</tp:taxon-name-part></tp:taxon-name><comment>: Song et al. 1999: 242, fig. 141O‒P (♀).</comment></tp:nomenclature-citation></tp:nomenclature-citation-list></tp:nomenclature><tp:treatment-sec sec-type="material" id="SECID0EWBAG"><title>Examined material.</title><p>1♂ 2♀, <bold>China, Chongqing Province</bold>: Pengshui County, Mowei Mountain, <named-content xmlns:xlink="http://www.w3.org/1999/xlink" content-type="dwc:verbatimCoordinates" xlink:type="simple"><named-content content-type="geo-json" specific-use="{&#34;type&#34;:&#34;Point&#34;,&#34;coordinates&#34;:[108.036870,29.160680]}" id="NCID0EBCAG" xlink:type="simple">29.16068N, 108.03687E</named-content></named-content>, 1548 m, 23.05.2017, G.C. Zhou et al. leg. (HNU–CQ–IV–1702); 1♀, Nanchuan Region, Sanquan County, Jinfou Mountain, <named-content xmlns:xlink="http://www.w3.org/1999/xlink" content-type="dwc:verbatimCoordinates" xlink:type="simple"><named-content content-type="geo-json" specific-use="{&#34;type&#34;:&#34;Point&#34;,&#34;coordinates&#34;:[107.191520,29.064460]}" id="NCID0EJCAG" xlink:type="simple">29.06446N, 107.19152E</named-content></named-content>, 1167 m, 13.08.2015, X.J. Peng et al. leg. (HNU–CQ–IV–1506).</p></tp:treatment-sec><tp:treatment-sec sec-type="diagnosis" id="SECID0EOCAG"><title>Diagnosis.</title><p>This species (Figs <xref ref-type="fig" rid="F10">10</xref>, <xref ref-type="fig" rid="F11">11</xref>) resembles <italic><tp:taxon-name><tp:taxon-name-part taxon-name-part-type="genus" reg="Araneus">A.</tp:taxon-name-part> <tp:taxon-name-part taxon-name-part-type="species" reg="digitatus">digitatus</tp:taxon-name-part></tp:taxon-name></italic> sp. nov. (Figs <xref ref-type="fig" rid="F7">7</xref>, <xref ref-type="fig" rid="F8">8</xref>), but can be distinguished by: 1) embolus sickle-shaped vs almost C-shaped in <italic><tp:taxon-name><tp:taxon-name-part taxon-name-part-type="genus" reg="Araneus">A.</tp:taxon-name-part> <tp:taxon-name-part taxon-name-part-type="species" reg="digitatus">digitatus</tp:taxon-name-part></tp:taxon-name></italic> sp. nov.; 2) having 1 subterminal apophysis vs having 2 subterminal apophyses in <italic><tp:taxon-name><tp:taxon-name-part taxon-name-part-type="genus" reg="Araneus">A.</tp:taxon-name-part> <tp:taxon-name-part taxon-name-part-type="species" reg="digitatus">digitatus</tp:taxon-name-part></tp:taxon-name></italic> sp. nov.; 3) terminal apophysis sclerotized, broad vs membranous, finger-shaped in <italic><tp:taxon-name><tp:taxon-name-part taxon-name-part-type="genus" reg="Araneus">A.</tp:taxon-name-part> <tp:taxon-name-part taxon-name-part-type="species" reg="digitatus">digitatus</tp:taxon-name-part></tp:taxon-name></italic> sp. nov.; 4) epigyne wider than long in ventral view vs epigyne almost as wide as long in <italic><tp:taxon-name><tp:taxon-name-part taxon-name-part-type="genus" reg="Araneus">A.</tp:taxon-name-part> <tp:taxon-name-part taxon-name-part-type="species" reg="digitatus">digitatus</tp:taxon-name-part></tp:taxon-name></italic> sp. nov.; 5) copulatory openings located ventro-laterally vs present on the anterio-dorsal side in <italic><tp:taxon-name><tp:taxon-name-part taxon-name-part-type="genus" reg="Araneus">A.</tp:taxon-name-part> <tp:taxon-name-part taxon-name-part-type="species" reg="digitatus">digitatus</tp:taxon-name-part></tp:taxon-name></italic> sp. nov.</p></tp:treatment-sec><tp:treatment-sec sec-type="description" id="SECID0EGFAG"><title>Description.</title><p><bold>Male</bold> (HNU–CQ–IV–1702) (Fig. <xref ref-type="fig" rid="F9">9A‒B, E</xref>). Total length 2.87. Carapace 1.48 long, 1.26 wide, yellow; fovea, cervical, and radial grooves distinct. Eye sizes and interdistances: <abbrev xmlns:xlink="http://www.w3.org/1999/xlink" xlink:title="anterior median eyes" id="ABBRID0ESFAG" xlink:type="simple">AME</abbrev>, 0.08; <abbrev xmlns:xlink="http://www.w3.org/1999/xlink" xlink:title="anterior lateral eyes" id="ABBRID0EWFAG" xlink:type="simple">ALE</abbrev>, 0.06; <abbrev xmlns:xlink="http://www.w3.org/1999/xlink" xlink:title="posterior median eyes" id="ABBRID0E1FAG" xlink:type="simple">PME</abbrev>, 0.09; <abbrev xmlns:xlink="http://www.w3.org/1999/xlink" xlink:title="posterior lateral eyes" id="ABBRID0E5FAG" xlink:type="simple">PLE</abbrev>, 0.07; <abbrev xmlns:xlink="http://www.w3.org/1999/xlink" xlink:title="distance between AME" id="ABBRID0ECGAG" xlink:type="simple">AME–AME</abbrev>, 0.13; <abbrev xmlns:xlink="http://www.w3.org/1999/xlink" xlink:title="istance between AME and ALE" id="ABBRID0EGGAG" xlink:type="simple">AME–ALE</abbrev>, 0.14; <abbrev xmlns:xlink="http://www.w3.org/1999/xlink" xlink:title="distance between PME" id="ABBRID0EKGAG" xlink:type="simple">PME–PME</abbrev>, 0.07; <abbrev xmlns:xlink="http://www.w3.org/1999/xlink" xlink:title="distance between PME and PLE" id="ABBRID0EOGAG" xlink:type="simple">PME–PLE</abbrev>, 0.18; <abbrev xmlns:xlink="http://www.w3.org/1999/xlink" xlink:title="length of MO" id="ABBRID0ESGAG" xlink:type="simple">MOL</abbrev>, 0.23; <abbrev xmlns:xlink="http://www.w3.org/1999/xlink" xlink:title="MO anterior width" id="ABBRID0EWGAG" xlink:type="simple">MOA</abbrev>, 0.26; <abbrev xmlns:xlink="http://www.w3.org/1999/xlink" xlink:title="MO posterior width" id="ABBRID0E1GAG" xlink:type="simple">MOP</abbrev>, 0.21. Sternum dark brown. Chelicerae yellowish brown. Endites yellow to brown. Labium dark brown, distal part pale yellow. Legs yellow, with no annuli. Tibia with several strong spines, tibia I: 3d,7p; tibia II: 3d, 6v, 4p, 1r. Leg lengths: I, 5.19 (1.61, 1.89, 1.17, 0.52); II, 4.61 (1.41, 1.73, 0.98, 0.49); III, 2.77 (1.00, 0.84, 0.56, 0.37); IV, 4.29 (1.22, 1.33, 0.91, 0.44). Abdomen 1.64 long, 1.20 wide, oval, dorsum yellowish brown, laterally with 4 pairs of white crescentic markings and 4 pairs of sigillae, posterior 2 pairs indistinct, folium inconspicuous. Venter with dark-brown, median band, sides light yellow. Spinnerets dark brown.</p><fig id="F9" position="float" orientation="portrait"><object-id xmlns:xlink="http://www.w3.org/1999/xlink" content-type="doi" xlink:type="simple">10.3897/zookeys.886.31163.figure9</object-id><object-id xmlns:xlink="http://www.w3.org/1999/xlink" content-type="arpha" xlink:type="simple">FEF63CFE-30C1-59B8-85EB-1E0289C38D4A</object-id><label>Figure 9.</label><caption><p><italic><tp:taxon-name><tp:taxon-name-part taxon-name-part-type="genus" reg="Araneus">Araneus</tp:taxon-name-part> <tp:taxon-name-part taxon-name-part-type="species" reg="wulongensis">wulongensis</tp:taxon-name-part></tp:taxon-name></italic> Song &amp; Zhu, 1992, male (<bold>A, B, E</bold>), female (<bold>C, D, F</bold>) <bold>A, C</bold> habitus, dorsal view <bold>B, D</bold> habitus, ventral view <bold>E, F</bold> leg I and II, prolateral view. Scale bars: 0.5 mm.</p></caption><graphic xmlns:xlink="http://www.w3.org/1999/xlink" xlink:href="zookeys-886-061-g009.jpg" position="float" orientation="portrait" xlink:type="simple" id="oo_352770.jpg"><uri content-type="original_file" xlink:type="simple">https://binary.pensoft.net/fig/352770</uri></graphic></fig><p>Palp (Fig. <xref ref-type="fig" rid="F10">10</xref>). Patella with 2 macrosetae. Tibia wider than long, ventral side bulging in prolateral view. Median apophysis V-shaped, dorsal ramus long, finger-shaped, ventral ramus longer than wide, with many teeth. Conductor as long as wide, membranous, with truncate terminal and a spur on the base. Subterminal apophysis wider than long, sclerotized, distal end with a protuberance at the center in retrolateral view, invisible on unexpanded palp. Terminal apophysis sclerotized, with grooved tip. Embolus thick, sickle-shaped, with a cap pointing downward.</p><fig id="F10" position="float" orientation="portrait"><object-id xmlns:xlink="http://www.w3.org/1999/xlink" content-type="doi" xlink:type="simple">10.3897/zookeys.886.31163.figure10</object-id><object-id xmlns:xlink="http://www.w3.org/1999/xlink" content-type="arpha" xlink:type="simple">1CF36D93-6225-5D29-92AF-795E1F8C7053</object-id><label>Figure 10.</label><caption><p><italic><tp:taxon-name><tp:taxon-name-part taxon-name-part-type="genus" reg="Araneus">Araneus</tp:taxon-name-part> <tp:taxon-name-part taxon-name-part-type="species" reg="wulongensis">wulongensis</tp:taxon-name-part></tp:taxon-name></italic> Song &amp; Zhu, 1992, male (palp, <bold>A–D, H, I</bold>; endaparatus <bold>E–G</bold>) <bold>A, E, H</bold> prolateral view <bold>B, G, I</bold> ventral view <bold>C, D</bold> embolus <bold>F</bold> lateral view. Abbreviations: C = conductor; E = embolus; MA = median apophysis; STA = subterminal apophysis; TA = terminal apophysis. Scale bars: 0.1 mm.</p></caption><graphic xmlns:xlink="http://www.w3.org/1999/xlink" xlink:href="zookeys-886-061-g010.jpg" position="float" orientation="portrait" xlink:type="simple" id="oo_352771.jpg"><uri content-type="original_file" xlink:type="simple">https://binary.pensoft.net/fig/352771</uri></graphic></fig><p><bold>Female</bold> (Fig. <xref ref-type="fig" rid="F9">9C‒D, F</xref>). Total length 3.26. Carapace 1.45 long, 1.20 wide, fovea indistinct, cervical and radial grooves distinct. Eye sizes and interdistances: <abbrev xmlns:xlink="http://www.w3.org/1999/xlink" xlink:title="anterior median eyes" id="ABBRID0ESJAG" xlink:type="simple">AME</abbrev>, 0.07; <abbrev xmlns:xlink="http://www.w3.org/1999/xlink" xlink:title="anterior lateral eyes" id="ABBRID0EWJAG" xlink:type="simple">ALE</abbrev>, 0.07; <abbrev xmlns:xlink="http://www.w3.org/1999/xlink" xlink:title="posterior median eyes" id="ABBRID0E1JAG" xlink:type="simple">PME</abbrev>, 0.09; <abbrev xmlns:xlink="http://www.w3.org/1999/xlink" xlink:title="posterior lateral eyes" id="ABBRID0E5JAG" xlink:type="simple">PLE</abbrev>, 0.08; <abbrev xmlns:xlink="http://www.w3.org/1999/xlink" xlink:title="distance between AME" id="ABBRID0ECKAG" xlink:type="simple">AME–AME</abbrev>, 0.13; <abbrev xmlns:xlink="http://www.w3.org/1999/xlink" xlink:title="istance between AME and ALE" id="ABBRID0EGKAG" xlink:type="simple">AME–ALE</abbrev>, 0.19; <abbrev xmlns:xlink="http://www.w3.org/1999/xlink" xlink:title="distance between PME" id="ABBRID0EKKAG" xlink:type="simple">PME–PME</abbrev>, 0.09; <abbrev xmlns:xlink="http://www.w3.org/1999/xlink" xlink:title="distance between PME and PLE" id="ABBRID0EOKAG" xlink:type="simple">PME–PLE</abbrev>, 0.23; <abbrev xmlns:xlink="http://www.w3.org/1999/xlink" xlink:title="length of MO" id="ABBRID0ESKAG" xlink:type="simple">MOL</abbrev>, 0.25; <abbrev xmlns:xlink="http://www.w3.org/1999/xlink" xlink:title="MO anterior width" id="ABBRID0EWKAG" xlink:type="simple">MOA</abbrev>, 0.26; <abbrev xmlns:xlink="http://www.w3.org/1999/xlink" xlink:title="MO posterior width" id="ABBRID0E1KAG" xlink:type="simple">MOP</abbrev>, 0.24. Sternum dark brown. Chelicerae yellowish brown. Endites yellowish brown. Labium dark brown, distal part pale. Legs yellow, with no annuli. Tibia with several strong spines, tibia I spines: 2d, 3p, 2r; tibia II spines: 2d. Leg lengths: I, 5.14 (1.63, 1.95, 1.04, 0.52); II, 4.47 (1.52, 1.65, 0.82, 0.48); III, 2.67 (0.85, 0.83, 0.56, 0.43); IV, 3.98 (1.37, 1.34, 0.87, 0.40). Abdomen 2.09 long, 1.62 wide, color and pattern same as in male.</p><p>Epigyne (Fig. <xref ref-type="fig" rid="F11">11</xref>). Epigyne wider than long; scape S-shaped, wrinkled, tip widened distinctly; lateral plates almost round, with a median depression in ventral view; median plate wider than long, almost rectangular; basal lamellae absent. Copulatory openings located on the anterio-dorsal side of the epigyne (Fig. <xref ref-type="fig" rid="F11">11C, D</xref>). Copulatory ducts slightly curved. Spermathecae oval, almost touching each other.</p><fig id="F11" position="float" orientation="portrait"><object-id xmlns:xlink="http://www.w3.org/1999/xlink" content-type="doi" xlink:type="simple">10.3897/zookeys.886.31163.figure11</object-id><object-id xmlns:xlink="http://www.w3.org/1999/xlink" content-type="arpha" xlink:type="simple">09A6D6EC-647B-57D6-9FFB-96C0A89AEF18</object-id><label>Figure 11.</label><caption><p><italic><tp:taxon-name><tp:taxon-name-part taxon-name-part-type="genus" reg="Araneus">Araneus</tp:taxon-name-part> <tp:taxon-name-part taxon-name-part-type="species" reg="wulongensis">wulongensis</tp:taxon-name-part></tp:taxon-name></italic> Song &amp; Zhu, 1992, female epigyne <bold>A, B</bold> ventral view <bold>C, D</bold> anterior view <bold>E, F</bold> posterior view. Abbreviations: CD = copulatory duct; CO = copulatory opening; FD = fertilization duct; LP = lateral plate; MP = median plate; S = scape; SP = spermatheca. Scale bars: 0.1 mm.</p></caption><graphic xmlns:xlink="http://www.w3.org/1999/xlink" xlink:href="zookeys-886-061-g011.jpg" position="float" orientation="portrait" xlink:type="simple" id="oo_352772.jpg"><uri content-type="original_file" xlink:type="simple">https://binary.pensoft.net/fig/352772</uri></graphic></fig></tp:treatment-sec><tp:treatment-sec sec-type="distribution" id="SECID0EGMAG"><title>Distribution.</title><p>Known only from Chongqing, China (<xref ref-type="bibr" rid="B9">WSC 2019</xref>).</p><fig id="F12" position="float" orientation="portrait"><object-id xmlns:xlink="http://www.w3.org/1999/xlink" content-type="doi" xlink:type="simple">10.3897/zookeys.886.31163.figure12</object-id><object-id xmlns:xlink="http://www.w3.org/1999/xlink" content-type="arpha" xlink:type="simple">2258FFD5-94B1-5647-9149-85CE6D970171</object-id><label>Figure 12.</label><caption><p>Collection localities for <italic><tp:taxon-name><tp:taxon-name-part taxon-name-part-type="genus" reg="Araneus">Araneus</tp:taxon-name-part> <tp:taxon-name-part taxon-name-part-type="species" reg="conexus">conexus</tp:taxon-name-part></tp:taxon-name></italic> sp. nov., <italic><tp:taxon-name><tp:taxon-name-part taxon-name-part-type="genus" reg="Araneus">Araneus</tp:taxon-name-part> <tp:taxon-name-part taxon-name-part-type="species" reg="digitatus">digitatus</tp:taxon-name-part></tp:taxon-name></italic> sp. nov., and <italic><tp:taxon-name><tp:taxon-name-part taxon-name-part-type="genus" reg="Araneus">Araneus</tp:taxon-name-part> <tp:taxon-name-part taxon-name-part-type="species" reg="wulongensis">wulongensis</tp:taxon-name-part></tp:taxon-name></italic> Song &amp; Zhu, 1992 in China.</p></caption><graphic xmlns:xlink="http://www.w3.org/1999/xlink" xlink:href="zookeys-886-061-g012.jpg" position="float" orientation="portrait" xlink:type="simple" id="oo_352773.jpg"><uri content-type="original_file" xlink:type="simple">https://binary.pensoft.net/fig/352773</uri></graphic></fig></tp:treatment-sec><tp:treatment-sec><!--Section generated to contain objects referenced in tp:taxon-treatment.--><fig id="F7" position="float" orientation="portrait"><object-id xmlns:xlink="http://www.w3.org/1999/xlink" content-type="doi" xlink:type="simple">10.3897/zookeys.886.31163.figure7</object-id><object-id xmlns:xlink="http://www.w3.org/1999/xlink" content-type="arpha" xlink:type="simple">FE3C8421-9D16-503C-B656-4805F4399BA7</object-id><label>Figure 7.</label><caption><p><italic><tp:taxon-name><tp:taxon-name-part taxon-name-part-type="genus" reg="Araneus">Araneus</tp:taxon-name-part> <tp:taxon-name-part taxon-name-part-type="species" reg="digitatus">digitatus</tp:taxon-name-part></tp:taxon-name></italic> sp. nov., male holotype (palp, <bold>A–D, H, I</bold>; endaparatus <bold>E–G</bold>) <bold>A, E, H</bold> prolateral view <bold>B, I, G</bold> ventral view <bold>C, D</bold> embolus, prolateral view <bold>F</bold> lateral view. Abbreviations: C = conductor; E = embolus; MA = median apophysis; STA = subterminal apophysis; TA = terminal apophysis. Scale bars: 0.1 mm.</p></caption><graphic xmlns:xlink="http://www.w3.org/1999/xlink" xlink:href="zookeys-886-061-g007.jpg" position="float" orientation="portrait" xlink:type="simple" id="oo_352768.jpg"><uri content-type="original_file" xlink:type="simple">https://binary.pensoft.net/fig/352768</uri></graphic></fig><fig id="F8" position="float" orientation="portrait"><object-id xmlns:xlink="http://www.w3.org/1999/xlink" content-type="doi" xlink:type="simple">10.3897/zookeys.886.31163.figure8</object-id><object-id xmlns:xlink="http://www.w3.org/1999/xlink" content-type="arpha" xlink:type="simple">20457530-DBAC-5134-B11C-673819446566</object-id><label>Figure 8.</label><caption><p><italic><tp:taxon-name><tp:taxon-name-part taxon-name-part-type="genus" reg="Araneus">Araneus</tp:taxon-name-part> <tp:taxon-name-part taxon-name-part-type="species" reg="digitatus">digitatus</tp:taxon-name-part></tp:taxon-name></italic> sp. nov., female (epigyne, <bold>A–E</bold>) <bold>A, B</bold> ventral view <bold>C–E</bold> posterior view. Abbreviations: CD = copulatory duct; CO = copulatory opening; FD = fertilization duct; LP = lateral plate; MP = median plate; S = scape; SP = spermatheca. Scale bars: 0.1mm.</p></caption><graphic xmlns:xlink="http://www.w3.org/1999/xlink" xlink:href="zookeys-886-061-g008.jpg" position="float" orientation="portrait" xlink:type="simple" id="oo_352769.jpg"><uri content-type="original_file" xlink:type="simple">https://binary.pensoft.net/fig/352769</uri></graphic></fig></tp:treatment-sec><ref-list><ref id="B5"><mixed-citation xmlns:xlink="http://www.w3.org/1999/xlink" xlink:type="simple"><person-group><name name-style="western"><surname>Song</surname><given-names>DX</given-names></name><name name-style="western"><surname>Zhu</surname><given-names>MS</given-names></name></person-group> (<year>1992</year>) <article-title>On new species of the family <tp:taxon-name><tp:taxon-name-part taxon-name-part-type="family">Araneidae</tp:taxon-name-part></tp:taxon-name> (<tp:taxon-name><tp:taxon-name-part taxon-name-part-type="order">Araneae</tp:taxon-name-part></tp:taxon-name>) from Wuling Mountains area, southwestern China.</article-title><source>Journal of Hubei University, Natural Science Edition</source><volume>14</volume>: <fpage>167</fpage>–<lpage>173</lpage>.</mixed-citation></ref><ref id="B6"><mixed-citation xmlns:xlink="http://www.w3.org/1999/xlink" xlink:type="simple"><person-group><name name-style="western"><surname>Song</surname><given-names>DX</given-names></name><name name-style="western"><surname>Li</surname><given-names>SQ</given-names></name></person-group> (<year>1997</year>) <article-title>Spiders of Wuling Mountains area.</article-title> In: <person-group><name name-style="western"><surname>Song</surname><given-names>DX</given-names></name></person-group> (<role>Ed.</role>) <issue-title>Invertebrates of Wuling Mountains Area, Southwestern China.</issue-title><source>Science Press, Beijing</source>, <fpage>400</fpage>–<lpage>448</lpage>.</mixed-citation></ref><ref id="B11"><mixed-citation xmlns:xlink="http://www.w3.org/1999/xlink" xlink:type="simple"><person-group><name name-style="western"><surname>Yin</surname><given-names>CM</given-names></name><name name-style="western"><surname>Wang</surname><given-names>JF</given-names></name><name name-style="western"><surname>Zhu</surname><given-names>MS</given-names></name><name name-style="western"><surname>Xie</surname><given-names>LP</given-names></name><name name-style="western"><surname>Peng</surname><given-names>XJ</given-names></name><name name-style="western"><surname>Bao</surname><given-names>YH</given-names></name></person-group> (<year>1997</year>) <source>Fauna Sinica: <tp:taxon-name><tp:taxon-name-part taxon-name-part-type="class">Arachnida</tp:taxon-name-part></tp:taxon-name>: <tp:taxon-name><tp:taxon-name-part taxon-name-part-type="order">Araneae</tp:taxon-name-part></tp:taxon-name>: <tp:taxon-name><tp:taxon-name-part taxon-name-part-type="family">Araneidae</tp:taxon-name-part></tp:taxon-name>.</source><publisher-name>Science Press</publisher-name>, <publisher-loc>Beijing</publisher-loc>, <size units="page">460 pp</size>.</mixed-citation></ref><ref id="B9"><mixed-citation xmlns:xlink="http://www.w3.org/1999/xlink" xlink:type="simple"><institution xlink:type="simple">World Spider Catalog</institution> (<year>2019</year>) World Spider Catalog, version 20.0. Natural History Museum Bern. <ext-link xlink:type="simple" ext-link-type="doi" xlink:href="10.24436/2">https://doi.org/10.24436/2</ext-link> [Accessed on: 2019-7-12]</mixed-citation></ref></ref-list></tp:taxon-treatment>
